# Supplementary material for: Progressive Design of a Ranatuerin-2 Peptide from Amolops wuyiensis: Enhancement of Bioactivity and In Vivo Efficacy
Source: Antibiotics (Basel). 2023 Dec 19;13(1):5. doi: 10.3390/antibiotics13010005 (PMC10812557; doi:10.3390/antibiotics13010005)
Supplement: Supplementary file 1 [file antibiotics-13-00005-s001.zip]

Archive with 1 entries (1 files):
- antibiotics-2706791-supplementary.pdf
